# Supplementary material for: In Vitro Activity and Clinical Outcomes of Clofazimine for Nontuberculous Mycobacteria Pulmonary Disease
Source: J Clin Med. 2021 Oct 3;10(19):4581. doi: 10.3390/jcm10194581 (PMC8509216; doi:10.3390/jcm10194581)
Supplement: Supplementary file 1 [file jcm-10-04581-s001.zip]

Archive with 2 entries (2 files):
- jcm-1369845supplementary Figure.pdf
- jcm-1369845supplementary table.pdf
